# Supplementary material for: Gender-Based Differences in the Consumption of Food Rich in Fibre and Its Relationship with Perceived Mood Status: A Cross-Sectional Study
Source: Healthcare (Basel). 2022 Apr 14;10(4):730. doi: 10.3390/healthcare10040730 (PMC9030175; doi:10.3390/healthcare10040730)
Supplement: Supplementary file 1 [file healthcare-10-00730-s001.zip]

Archive with 1 entries (1 files):
- healthcare-1644742-supplementary.pdf
